# Supplementary material for: Early circulating tumor DNA dynamics as a pan‐tumor biomarker for long‐term clinical outcome in patients treated with durvalumab and tremelimumab
Source: Mol Oncol. 2022 Dec 13;17(2):298–311. doi: 10.1002/1878-0261.13349 (PMC9892824; doi:10.1002/1878-0261.13349)
Supplement: Supplementary file 2 — Table S1. Unique cancer histologies and other sample characteristics of ctDNA analysis cohort. [file MOL2-17-298-s002.xlsx]

## Sheet: Supp table 1
Sample	Variants tracked	Baseline MTM/mL	W4 MTM/mL	W8 MTM/mL	Last on-treatment MTM/mL	Last on-treatment timepoint
T071	16	46.3979	0	0	0	W8
T073	4	266.729	458.657	519.84	519.84	W8
T079	5	45.7483	4.43985	Failed	4.43985	W4
T082	9	343.997	774.312	884.142	884.142	W8
T085	4	565.413	552.295	701.536	701.536	W8
T086	7	11.6007	8.60608	N/A	8.60608	W4
T087	3	3.88529	Failed	0	0	W8
T095	16	6763.48	80.0667	0.564634	0.564634	W8
T096	5	4.47713	5.56324	8.17794	8.17794	W8
T099	14	9370.9	25475	N/A	25475	W4
T100	10	516.425	1454.54	N/A	1454.54	W4
T101	10	272.011	138.527	N/A	138.527	W4
T107	11	659.543	558.588	N/A	558.588	W4
T109	7	27.4053	133.456	N/A	133.456	W4
T114	16	1.07468		0	0	W8

## Sheet: Updated Table S1
ctDNA disease group	Primary sites represented	Morphology	Sample ID	W4 sample analyzed	W8 sample analyzed	Variants Tracked	Baseline ctDNA (MTM/mL)	W4 ctDNA (MTM/mL)	W8 ctDNA (MTM/mL)	TMB (mut/Mb)	PD-L1 (%)
Colorectal	Colorectal	Adenocarcinoma, NOS	T086	Yes	No	7	11.6	8.6	NA	6.3	0
		Adenocarcinoma, NOS	T101	Yes	No	10	272	138.5	NA	3.8	0
		Adenocarcinoma, NOS	T082	Yes	Yes	9	343.997	774.312	884.142	5.0	1
		Adenocarcinoma, NOS	T109	Yes	No	7	27.4	133.5	N/A	2.5	0
		Adenocarcinoma, NOS	T100	Yes	No	10	516.4	1454.5	N/A	1.3	0
		Adenocarcinoma, NOS	T099	Yes	No	14	9370.9	25475	N/A	6.3	0
		Adenocarcinoma, NOS	T087	No (Fail)	Yes	3	3.9	Failed	0	1.3	5
		Adenocarcinoma, NOS	T110	No	No	16	306.5	N/A	N/A	29	1
		Adenocarcinoma, NOS	T081	No	No	6	3930.6	N/A	N/A	3.8	0
		Adenocarcinoma, NOS	T108	No	No	8	16757	N/A	N/A	6.3	5
Mixed solid tumors	Biliary	Adenocarcinoma, NOS	T079	Yes	No (Fail)	5	45.7483	4.43985	Failed	5.0	1
	Biliary	Cholangiocarcinoma	T096	Yes	Yes	5	4.47713	5.56324	8.17794	5.0	1
	Gallbladder	Adenocarcinoma, NOS	T085	Yes	Yes	4	565.413	552.295	701.536	6.3	0
	Inguinal lymph nodes	Squamous cell carcinoma, metastatic, NOS	T111	No	No	8	222.8	N/A	N/A	10	10
	Pancreatic	Acinar cell carcinoma	T095	Yes	Yes	16	6763.48	80.0667	0.564634	74	10
	Prostate	Adenocarcinoma, NOS	T071	Yes	Yes	16	46.3979	0	0	40	20
	Prostate	Adenocarcinoma, NOS	T098	No	No	5	0	N/A	N/A	7.5	NA
	Small intestine	Adenocarcinoma, NOS	T107	Yes	No	11	659.543	558.588	N/A	8.8	5
Sarcoma	Bone and soft tissue	Angiosarcoma	T089	No	No	4	0	N/A	N/A	1.3	1
		Dedifferentiated liposarcoma	T083	No (nonshedder)	No	6	0	0	N/A	6.3	5
		Leiomyosarcoma, NOS	T073	Yes	Yes	4	266.729	458.657	519.84	2.5	70
		Leiomyosarcoma, NOS	T067	No (nonshedder)	No	2	0	0	N/A	1.3	0
		Leiomyosarcoma, NOS	T074	No (Fail)	No (Fail)	4	0	Failed	Failed	3.8	0
		Osteosarcoma, NOS	T102	No (nonshedder)	No (nonshedder)	5	0	0	0	10	10
		Sarcoma, NOS	T090	No (nonshedder)	No (nonshedder)	4	0	0	0	2.5	1
		Sarcoma, NOS	T114	No	Yes	16	1.07468	N/A	0	81	80
		Undifferentiated sarcoma	T068	No (nonshedder)	No (nonshedder)	2	0	0	0	1.3	35
Glioma	Brain	Glioma, malignant	T070	No (nonshedder)	No (nonshedder)	4	0	0	0	5.0	0
		Glioblastoma, NOS	T112	No	No	16	0.4	N/A	N/A	67	NA
Abbreviations: ctDNA, circulating tumor DNA; NOS, not otherwise specified; W4, week 4; W8, week 8; N/A, sample not available

## Sheet: All data
Subject.ID	Sample.ID	FMI.Sample.ID	PrimarySite	PrimarySiteSimple	CancerMorph	DOShedGroup	nonshedder	tmbScore	tmbCategory	msiStatus	Tumour.PDL1	Tumor.PDL1.group.2bin	Tumor.PDL1.group.3bin	Immune.PDL1	Immune.PDL1.group.2bin	Immune.PDL1.group.3bin	TILS	TILs.group	Smoking	DO.group.baseline.ctdna.median	DO.group.baseline.ctdna.group	baseline.ctdna.status	tissue.collection.date	tissue.to.baseline.ctdna.collection	baseline.collection.date	W4.collection.date	W8.collection.date	EOT.collection.date	baseline.mtm.mL	week4.mtm.mL	week8.mtm.mL	EOT.mtm.mL	baseline.to.W4	baseline.to.W8	baseline.to.W4_8	ctdna.percent.change.baseline	ctdna.percent.change.W4	ctdna.percent.change.W8	ctdna.percent.change.W4_8	ctdna.percent.change.EOT	clearance.2bins	clearance.3bins	ResponseAssessment	baseline.scan.date	baseline.SLD	W8.scan.date	W8.SLD	W16.scan.date	W16.SLD
K1037	T066	ORD-1156027-01	Bone and Soft Tissue	Sarcoma	Alveolar soft part sarcoma	Nonshedding		0	TMB < 10	unknown	100	Positive	High positive	50	Positive	High positive	10	Positive	Never smoked	0			2017-07-27	487	2018-11-26	2018-12-19	2019-01-23				0					0							RECIST	2018-11-20	73	2019-01-02	85
K835	T067	ORD-1156018-01	Bone and Soft Tissue	Sarcoma	Leiomyosarcoma, NOS	Nonshedding	TRUE	1.26	TMB < 10	MSS	0	Negative	Negative	0	Negative	Negative	1	Positive	Ex-smoker	0	Below median	negative	2018-06-01	185	2018-12-03	2019-01-03		2019-12-16	0	0		109.338	no change		no change	0	0		0				RECIST	2018-11-29	80	2019-01-24	65	2019-03-21	59
K699	T068	ORD-1156014-01	Bone and Soft Tissue	Sarcoma	Undifferentiated sarcoma	Nonshedding	TRUE	1.26	TMB < 10	MSS	35	Positive	Low positive	50	Positive	High positive	5	Positive	Ex-smoker	0	Below median	negative	2016-04-18	969	2018-12-13	2019-01-10	2019-02-07	2019-12-11	0	0	0	0	no change	no change	no change	0	0	0	0	0			RECIST	2018-11-15	30	2019-01-31	42	2019-03-28	43
K409	T070	ORD-1156005-01	Brain	Brain	Glioma, malignant	Nonshedding	TRUE	5.04	TMB < 10	MSS	0	Negative	Negative	0	Negative	Negative	0	Negative	Irregular smoker	0	Below median	negative	2017-08-31	470	2018-12-14	2019-01-11	2019-02-08		0	0	0		no change	no change	no change	0	0	0	0				RANO	2018-12-13		2019-01-18		2019-02-05
K1026	T071	ORD-1156049-01	Prostate	Mixed tumors	Adenocarcinoma, NOS	Shedding	FALSE	40.35	TMB ≥ 10	MSI-H	20	Positive	Low positive	10	Positive	Low positive	10	Positive	Never smoked	289.239	Below median	positive	2018-07-17	156	2018-12-20	2019-02-20	2019-03-18		46.3979	0	0		decrease	decrease	decrease	0	-100	-100	-100		TRUE	Clearance	RECIST	2018-12-11	46	2019-02-08	37	2019-04-09	30
K752	T073	ORD-1156016-01	Bone and Soft Tissue	Sarcoma	Leiomyosarcoma, NOS	Nonshedding	FALSE	2.52	TMB < 10	MSS	70	Positive	High positive	1	Positive	Low positive	1	Positive	Never smoked	0	Above median	positive	2018-04-17	269	2019-01-11	2019-02-08	2019-02-15	2019-03-14	266.729	458.657	519.84	762.955	increase	increase	increase	0	71.9559	94.8942	94.8942	186.041	FALSE	No clearance, increase from baseline	RECIST	2019-01-08	50	2019-03-14	78
K664	T074	ORD-1156012-01	Bone and Soft Tissue	Sarcoma	Leiomyosarcoma, NOS	Nonshedding		3.78	TMB < 10	MSS	0	Negative	Negative	40	Positive	Low positive	1	Positive	Never smoked	0	Below median	negative	2017-02-01	709	2019-01-11	2019-02-07	2019-03-08		0							0							RECIST	2019-01-03	108	2019-03-05	111	2019-04-30	115
K853	T075	ORD-1156050-01	Bone and Soft Tissue	Sarcoma	Chordoma, NOS	Nonshedding		1.26	TMB < 10	unknown	0	Negative	Negative	0	Negative	Negative	0	Negative	Never smoked	0			2016-05-30			2019-02-13		2020-01-17		0		0				0							RECIST	2019-01-11	13	2019-03-08	13	2019-05-02	14
K648	T079	ORD-1156010-01	Biliary	Mixed tumors	Adenocarcinoma, NOS	Shedding	FALSE	5.04	TMB < 10	MSS	1	Positive	Low positive	20	Positive	Low positive	10	Positive	Never smoked	289.239	Below median	positive	2016-12-28	758	2019-01-25	2019-02-22	2019-04-12	2020-03-12	45.7483	4.43985		0	decrease		decrease	0	-90.2951		-90.2951	-100	FALSE	No clearance, decrease from baseline	RECIST	2019-01-21	123	2019-03-15	101	2019-05-15	84
K860	T080	ORD-1156020-01	Bone and Soft Tissue	Sarcoma	Sarcoma, NOS	Nonshedding		7.57	TMB < 10	MSS	0	Negative	Negative	0	Negative	Negative	0	Negative	Never smoked	0			2017-10-24	464	2019-01-31	2019-02-28	2019-03-27				0					0							RECIST	2019-01-31	69	2019-03-28	77	2019-05-23	64
K580	T081	ORD-1156009-01	Colorectal	Colorectal	Adenocarcinoma, NOS	Shedding	FALSE	3.78	TMB < 10	MSS	0	Negative	Negative	50	Positive	High positive	1	Positive	Never smoked	289.239	Above median	positive	2018-01-23	379	2019-02-06				3930.63							0							RECIST	2019-01-24	113	2019-04-03	132
K1039	T082	ORD-1156028-01	Colorectal	Colorectal	Adenocarcinoma, NOS	Shedding	FALSE	5.04	TMB < 10	MSS	1	Positive	Low positive	60	Positive	High positive	5	Positive	Irregular smoker	289.239	Above median	positive	2017-10-03	512	2019-02-27	2019-03-26	2019-04-24		343.997	774.312	884.142		increase	increase	increase	0	125.093	157.02	157.02		FALSE	No clearance, increase from baseline	RECIST
K994	T083	ORD-1156024-01	Bone and Soft Tissue	Sarcoma	Dedifferentiated liposarcoma	Nonshedding	TRUE	6.3	TMB < 10	MSS	5	Positive	Low positive	1	Positive	Low positive	1	Positive	Never smoked	0	Below median	negative	2016-11-04	847	2019-03-01	2019-03-28			0	0			no change		no change	0	0		0				RECIST	2019-02-22	76	2019-04-23	117
K549	T084	ORD-1156008-01	Brain	Brain	Glioblastoma, NOS	Nonshedding		2.52	TMB < 10	MSS	20	Positive	Low positive	10	Positive	Low positive	1	Positive	Never smoked	0			2018-01-17			2019-04-03	2019-05-01				0					0							RANO	2019-03-04		2019-04-26		2019-05-24
K1064	T085	ORD-1156029-01	Other	Mixed tumors	Adenocarcinoma, NOS	Shedding	FALSE	6.3	TMB < 10	unknown	0	Negative	Negative				5	Positive	Ex-smoker	289.239	Above median	positive	2018-05-02	310	2019-03-08	2019-04-04	2019-05-02		565.413	552.295	701.536		decrease	increase	increase	0	-2.31996	24.075	24.075		FALSE	No clearance, increase from baseline	RECIST	2019-02-28	38	2019-04-26	39	2019-05-17	32
K1033	T086	ORD-1156026-01	Colorectal	Colorectal	Adenocarcinoma, NOS	Shedding	FALSE	6.3	TMB < 10	MSS	0	Negative	Negative	10	Positive	Low positive	1	Positive	Never smoked	289.239	Below median	positive	2017-06-12	641	2019-03-15	2019-04-11		2019-06-05	11.6007	8.60608		19.1992	decrease		decrease	0	-25.8139		-25.8139	65.5011	FALSE	No clearance, decrease from baseline	RECIST	2019-03-11	57	2019-05-03	34	2019-06-03	38
K852	T087	ORD-1156019-01	Colorectal	Colorectal	Adenocarcinoma, NOS	Shedding	FALSE	1.26	TMB < 10	MSS	5	Positive	Low positive	80	Positive	High positive	5	Positive	Never smoked	289.239	Below median	positive	2016-08-29	928	2019-03-15	2019-04-10	2019-05-08		3.88529		0			decrease	decrease	0		-100	-100		TRUE	Clearance	RECIST
K962	T088	ORD-1156022-01	Gastric	Mixed tumors	Carcinoma, NOS	Shedding		16.39	TMB ≥ 10	MSI-H	1	Positive	Low positive	30	Positive	Low positive	5	Positive	Never smoked	289.239			2018-08-28	199	2019-03-15	2019-04-11	2019-05-10			0	0					0							RECIST	2019-03-11	29	2019-05-07	13	2019-07-02	11
K520	T089	ORD-1156053-01	Bone and Soft Tissue	Sarcoma	Angiosarcoma	Nonshedding		1.26	TMB < 10	MSS	1	Positive	Low positive	0	Negative	Negative	1	Positive	Never smoked	0	Below median	negative	2018-12-12	119	2019-04-10				0							0							RECIST	2019-04-09	45
K1237	T090	ORD-1156052-01	Bone and Soft Tissue	Sarcoma	Sarcoma, NOS	Nonshedding	TRUE	2.52	TMB < 10	MSS	1	Positive	Low positive	5	Positive	Low positive	5	Positive	Never smoked	0	Below median	negative	2018-10-03	194	2019-04-15	2019-05-13	2019-06-12	2019-07-11	0	0	0	0	no change	no change	no change	0	0	0	0	0			RECIST	2019-04-01	44	2019-06-05	81
K1135	T095	ORD-1156033-01	Pancreatic	Mixed tumors	Acinar cell carcinoma	Shedding	FALSE	74.39	TMB ≥ 10	unknown	10	Positive	Low positive	20	Positive	Low positive	1	Positive	Never smoked	289.239	Above median	positive	2018-08-13	259	2019-04-29	2019-06-06	2019-07-04	2020-05-29	6763.48	80.0667	0.564634	0	decrease	decrease	decrease	0	-98.8162	-99.9917	-99.9917	-100	FALSE	No clearance, decrease from baseline	RECIST	2019-04-30	135	2019-07-01	104	2019-08-20	53
K1161	T096	ORD-1156034-01	Biliary	Mixed tumors	Cholangiocarcinoma	Shedding	FALSE	5.04	TMB < 10	unknown	1	Positive	Low positive	1	Positive	Low positive	5	Positive	Never smoked	289.239	Below median	positive	2014-10-23	1649	2019-04-29	2019-05-27	2019-06-24		4.47713	5.56324	8.17794		increase	increase	increase	0	24.2592	82.6605	82.6605		FALSE	No clearance, increase from baseline	RECIST	2019-04-17	102	2019-06-24	100	2019-08-19	101
K1336	T098	ORD-1156038-01	Prostate	Mixed tumors	Adenocarcinoma, NOS	Shedding		7.57	TMB < 10	MSS									Ex-smoker	289.239	Below median	negative	2014-07-01	1766	2019-05-02				0							0							RECIST	2019-04-30	26
K1100	T099	ORD-1156031-01	Colorectal	Colorectal	Adenocarcinoma, NOS	Shedding	FALSE	6.3	TMB < 10	MSS	0	Negative	Negative	1	Positive	Low positive	1	Positive	Never smoked	289.239	Above median	positive	2018-08-28	262	2019-05-17	2019-06-13			9370.9	25475			increase		increase	0	171.852		171.852		FALSE	No clearance, increase from baseline	RECIST	2019-04-26	129	2019-07-05	226
K1292	T100	ORD-1156035-01	Colorectal	Colorectal	Adenocarcinoma, NOS	Shedding	FALSE	1.26	TMB < 10	MSS	0	Negative	Negative	1	Positive	Low positive	20	Positive	Irregular smoker	289.239	Above median	positive	2018-04-13	404	2019-05-22	2019-06-18		2019-07-16	516.425	1454.54		3494.7	increase		increase	0	181.656		181.656	576.711	FALSE	No clearance, increase from baseline	RECIST	2019-05-21	166	2019-07-16	188
K1110	T101	ORD-1156032-01	Colorectal	Colorectal	Adenocarcinoma, NOS	Shedding	FALSE	3.78	TMB < 10	MSS	0	Negative	Negative	0	Negative	Negative	5	Positive	Ex-smoker	289.239	Below median	positive	2018-11-06	206	2019-05-31	2019-06-27		2019-07-24	272.011	138.527		673.206	decrease		decrease	0	-49.0732		-49.0732	147.492	FALSE	No clearance, decrease from baseline	RECIST
K747	T102	ORD-1156015-01	Bone and Soft Tissue	Sarcoma	Osteosarcoma, NOS	Nonshedding	TRUE	10.09	TMB ≥ 10	MSS	10	Positive	Low positive	1	Positive	Low positive	5	Positive	Never smoked	0	Below median	negative	2018-05-14	395	2019-06-13	2019-07-11	2019-08-08	2019-09-03	0	0	0	0	no change	no change	no change	0	0	0	0	0			RECIST	2019-06-07	68	2019-08-07	90	2019-09-02	104
K1335	T103	ORD-1156037-01	Brain	Brain	Pituitary adenoma, NOS	Nonshedding		7.57	TMB < 10	MSS	1	Positive	Low positive	30	Positive	Low positive	1	Positive	Never smoked	0			2019-05-13	39	2019-06-21	2019-07-18	2019-08-16	2020-06-18		0	0	0				0							RECIST	2019-06-20	10	2019-08-20	10	2019-10-09	10
K1432	T107	ORD-1156039-01	Small Intestine	Mixed tumors	Adenocarcinoma, NOS	Shedding	FALSE	8.83	TMB < 10	MSS	5	Positive	Low positive	15	Positive	Low positive	20	Positive	Never smoked	289.239	Above median	positive	2017-05-18	792	2019-07-19	2019-08-15		2019-09-11	659.543	558.588		1426	decrease		decrease	0	-15.3069		-15.3069	116.21	FALSE	No clearance, decrease from baseline	RECIST	2019-07-01	191	2019-09-06	235
K1599	T108	ORD-1156043-01	Colorectal	Colorectal	Adenocarcinoma, NOS	Shedding	FALSE	6.3	TMB < 10	MSS	5	Positive	Low positive	1	Positive	Low positive	5	Positive	Never smoked	289.239	Above median	positive	2018-07-02	389	2019-07-26				16757							0							RECIST	2019-07-24	27
K1497	T109	ORD-1156040-01	Colorectal	Colorectal	Adenocarcinoma, NOS	Shedding	FALSE	2.52	TMB < 10	MSS	0	Negative	Negative	20	Positive	Low positive	5	Positive	Ex-smoker	289.239	Below median	positive	2018-11-14	275	2019-08-16	2019-09-12			27.4053	133.456			increase		increase	0	386.972		386.972		FALSE	No clearance, increase from baseline	RECIST	2019-08-06	33	2019-10-01	39
K1537	T110	ORD-1156042-01	Colorectal	Colorectal	Adenocarcinoma, NOS	Shedding	FALSE	29	TMB ≥ 10	MSI-H	1	Positive	Low positive	20	Positive	Low positive	1	Positive	Never smoked	289.239	Above median	positive	2017-04-22	858	2019-08-28				306.467							0							RECIST	2019-08-09	161
K1723	T111	ORD-1156046-01	Other	Mixed tumors	Squamous cell carcinoma, metastatic, NOS	Shedding	FALSE	10.09	TMB ≥ 10	unknown	10	Positive	Low positive	10	Positive	Low positive	50	Positive	Irregular smoker	289.239	Below median	positive	2018-04-27	509	2019-09-18				222.799							0							RECIST	2019-09-17	35	2019-11-21	24	2020-01-16	20
K1657	T112	ORD-1156044-01	Brain	Brain	Glioblastoma, NOS	Nonshedding	FALSE	66.82	TMB ≥ 10	unknown									Never smoked	0	Above median	positive	2019-06-12	121	2019-10-11				0.390105							0							RANO	2019-09-23		2019-10-11
K1298	T114	ORD-1156036-01	Bone and Soft Tissue	Sarcoma	Sarcoma, NOS	Nonshedding	FALSE	80.69	TMB ≥ 10	MSS	80	Positive	High positive	15	Positive	Low positive	10	Positive	Ex-smoker	0	Above median	positive	2018-06-25	522	2019-11-29		2020-01-29		1.07468		0			decrease	decrease	0		-100	-100		TRUE	Clearance	RECIST	2019-11-20	38	2020-01-24	38	2020-03-30	38
[truncated: 22 more columns]
